# Supplementary material for: Comparison of biophysical properties of α1β2 and α3β2 GABAA receptors in whole-cell patch-clamp electrophysiological recordings
Source: PLoS One. 2020 Jun 1;15(6):e0234080. doi: 10.1371/journal.pone.0234080 (PMC7263626; doi:10.1371/journal.pone.0234080)
Supplement: S1 Dataset — (XLSX) [file pone.0234080.s003.xlsx]

## Sheet: a1b2
Subtype:	α1β2		The note "baselinecorrected" refers to the value of the baseline current being set to 0 for calculations
Selected model:													Sweep:
Baselinecorrected				Parameters	Value	SE	Read-outs	nA	Calculations	Percentage %	Fraction
DATE	2018-11-01	Leak (pA)	450				Baseline	0	Non-desensitising current (%)
SUBTYPE	a1b2	Seal (Mohm)	132	y0 (non-desensitising current = residual current after full desensitisation time)	-0.75795	0.00192	Max. current (peak)	-1.97636	A1 relative fraction	0.517685	51.7685
OCT file	11	Cf (pF)		A1	-0.62937	0.00431	Current window, Ix		A2 relative fraction	0.482315	48.2315
CONC	30 mM	Cs (pF)		tau1 (s)	5.72121	0.0192	Fit window (x)		A3 relative fraction	0	0
APPL. TIME	28	Rs (Mohm)	19	A2	-0.58637	0.00249	Current at 28 sec	-0.9289	Sum of A1, A2, A3	-1.21574	100
				tau2 (s)	20.9825	0.24485			Total desensitisation
MODEL				A3
Preferred model ExpDec2				tau3 (s)					Tau, average	13.082
F	Numer.DF	Denom.DF	Prob > F	RSS	24.6458				Residual current %	47.0005
0.000805738	2	370050	0.99919	Adj. R-sqr	0.99911				Rise time 10-90%	19.2
Baselinecorrected				Parameters	Value	SE	Read-outs	nA	Calculations	Percentage %	Fraction
DATE	2018-11-01	Leak (pA)	300				Baseline	0	Non-desensitising current (%)
SUBTYPE	a1b2	Seal (Mohm)	226	y0 (non-desensitising current = residual current after full desensitisation time)	-0.44985	0.000536353	Max. current (peak)	-2.9879	A1 relative fraction	0.145325	14.5325
OCT file	13	Cf (pF)		A1	-0.37067	0.000504775	Current window, Ix		A2 relative fraction	0.854675	85.4675
CONC	30 mM	Cs (pF)		tau1 (s)	0.55665	0.00137	Fit window (x)		A3 relative fraction	0	0
APPL. TIME	28	Rs (Mohm)	4.9	A2	-2.17995	0.00040225	Current at 28 sec	-0.9464	Sum of A1, A2, A3	-2.55062	100
				tau2 (s)	18.4372	0.00959			Total desensitisation
MODEL				A3
Preferred model ExpDec2				tau3 (s)					Tau, average	15.8387
F	Numer.DF	Denom.DF	Prob > F	RSS					Residual current %	31.6744
0.000290758	2	370708	0.99971	Adj. R-sqr					Rise time 10-90%	24.8
Baselinecorrected				Parameters	Value	SE	Read-outs	nA	Calculations	Percentage %	Fraction
DATE	2018-11-08	Leak (pA)	180				Baseline	0	Non-desensitising current (%)
SUBTYPE	a1b2	Seal (Mohm)	300	y0 (non-desensitising current = residual current after full desensitisation time)	-0.20777	0.00226	Max. current (peak)	-1.2349	A1 relative fraction	0.0806478	8.06478
OCT file	10	Cf (pF)		A1	-0.08431	0.000747544	Current window, Ix	1.2349	A2 relative fraction	0.303192	30.3192
CONC	30 mM	Cs (pF)		tau1 (s)	0.26752	0.00458	Fit window (x)		A3 relative fraction	0.61616	61.616
APPL. TIME	28	Rs (Mohm)	15.5	A2	-0.31696	0.000562721	Current at 28 sec	-0.45759	Sum of A1, A2, A3	-1.04541	100
				tau2 (s)	2.18714	0.00895			Total desensitisation
MODEL				A3	-0.64414	0.00165
Preferred model ExpDec3				tau3 (s)	29.3456	0.19292			Tau, average	18.7663
F	Numer.DF	Denom.DF	Prob > F	RSS	13.4767				% residual current 28 sec	37.0548
6353.75	2	138630	0	Adj. R-sqr	0.99628				Rise time 10-90% ms	27.8
Baselinecorrected				Parameters	Value	SE	Read-outs	nA	Calculations	Percentage %	Fraction
DATE	2018-11-08	Leak (pA)					Baseline	0	Non-desensitising current (%)
SUBTYPE	a1b2	Seal (Mohm)		y0 (non-desensitising current = residual current after full desensitisation time)	-0.72394	0.000146143	Max. current (peak)	-2.224	A1 relative fraction	0.218626	21.8626
OCT file	11	Cf (pF)		A1	-0.34297	0.00033736	Current window, Ix	-2.224	A2 relative fraction	0.781374	78.1374
CONC	30 mM	Cs (pF)		tau1 (s)	0.75071	0.00147	Fit window (x)		A3 relative fraction	0	0
APPL. TIME	28	Rs (Mohm)		A2	-1.22578	0.000153067	Current at 28 sec	-0.80477	Sum of A1, A2, A3	-1.56875	100
				tau2 (s)	10.7797	0.00456			Total desensitisation
MODEL	ExpDec2			A3
Expdec3 has tau3 of 2 days 19 hours….				tau3 (s)					Tau, average	8.58711
				RSS					% residual current 28 sec	36.1857
				Adj. R-sqr	0.997				Rise time 10-90%	27.9
Baselinecorrected				Parameters	Value	SE	Read-outs	nA	Calculations	Percentage %	Fraction
DATE	2018-11-08	Leak (pA)	650				Baseline	0	Non-desensitising current (%)
SUBTYPE	a1b2	Seal (Mohm)	75	y0 (non-desensitising current = residual current after full desensitisation time)	-0.37891	0.000426614	Max. current (peak)	-1.384	A1 relative fraction	0.247674	24.7674
OCT file	13	Cf (pF)		A1	-0.24808	0.000236538	Current window, Ix	-1.384	A2 relative fraction	0.752326	75.2326
CONC	30 mM	Cs (pF)		tau1 (s)	2.03316	0.00303	Fit window (x)		A3 relative fraction	0	0
APPL. TIME	28	Rs (Mohm)	20.9	A2	-0.75356	0.000213729	Current at 28 sec	-0.56864	Sum of A1, A2, A3	-1.00164	100
				tau2 (s)	20.2807	0.02694			Total desensitisation
MODEL	ExpDec2			A3
For expdec3 fit did not converge				tau3 (s)					Tau, average	15.7612
				RSS	21.2952				% residual current 28 sec	41.0867
				Adj. R-sqr	0.99845				Rise time 10-90%	29.4
Baselinecorrected				Parameters	Value	SE	Read-outs	nA	Calculations	Percentage %	Fraction
DATE	2018-11-08	Leak (pA)	200				Baseline	0	Non-desensitising current (%)
SUBTYPE	a1b2	Seal (Mohm)	195	y0	-0.29558	0.000428726	Max. current (peak)	-1.4997	A1 relative fraction	0.0992735	9.92735
OCT file	16	Cf (pF)		A1	-0.12462	0.000552937	Current window, Ix	-1.4997	A2 relative fraction	0.458074	45.8074
CONC	30 mM	Cs (pF)		tau1 (s)	0.24929	0.00216	Fit window (x)		A3 relative fraction	0.442652	44.2652
APPL. TIME	28	Rs (Mohm)	15.7	A2	-0.57503	0.000541376	Current at 28 sec	-0.37649	Sum of A1, A2, A3	-1.25532	100
				tau2 (s)	2.18926	0.00425			Total desensitisation
MODEL				A3	-0.55567	0.000373998
Preferred model ExpDec3				tau3 (s)	14.6472	0.03882			Tau, average	7.51122
23200.5	2	368982	0	Reduced Chi-sqr	52.416				% residual current 28 sec	25.1044
				Adj. R-sqr	0.99725				Rise time 10-90%	13.05
Baselinecorrected				Parameters	Value	SE	Read-outs	nA	Calculations	Percentage %	Fraction
DATE	2018-11-08	Leak (pA)	200				Baseline	0	Non-desensitising current (%)
SUBTYPE	a1b2	Seal (Mohm)	295	y0 (non-desensitising current = residual current after full desensitisation time)	-0.36987	0.000972904	Max. current (peak)	-2.27549	A1 relative fraction	0.152047	15.2047
OCT file	17	Cf (pF)		A1	-0.29626	0.000832088	Current window, Ix	-2.27549	A2 relative fraction	0.338628	33.8628
CONC	30 mM	Cs (pF)		tau1 (s)	0.44346	0.00187	Fit window (x)		A3 relative fraction	0.509325	50.9325
APPL. TIME	28	Rs (Mohm)	10.1	A2	-0.65981	0.000898121	Current at 28 sec	-0.58174	Sum of A1, A2, A3	-1.94848	100
				tau2 (s)	2.75406	0.00788			Total desensitisation
MODEL				A3	-0.99241	0.000528999
Preferred model ExpDec3				tau3 (s)	17.6066	0.05375			Tau, average	9.96753
F	Numer.DF	Denom.DF	Prob > F	RSS	65.3855				% residual current 28 sec	25.5655
66534.2	2	369259	0	Adj. R-sqr	0.99857				Rise time 10-90%	23.55
Baselinecorrected				Parameters	Value	SE	Read-outs	nA	Calculations	Percentage %	Fraction
DATE	2018-11-08	Leak (pA)					Baseline	0	Non-desensitising current (%)
SUBTYPE	a1b2	Seal (Mohm)		y0 (non-desensitising current = residual current after full desensitisation time)	-0.50003	0.000733405	Max. current (peak)	-2.91836	A1 relative fraction	0.0720924	7.20924
OCT file	18	Cf (pF)		A1	-0.17779	0.00077196	Current window, Ix		A2 relative fraction	0.262734	26.2734
CONC	30 mM	Cs (pF)		tau1 (s)	0.25139	0.00215	Fit window (x)		A3 relative fraction	0.665173	66.5173
APPL. TIME	28	Rs (Mohm)		A2	-0.64794	0.000800962	Current at 28 sec	-0.78667	Sum of A1, A2, A3	-2.46614	100
				tau2 (s)	2.286	0.00565			Total desensitisation
MODEL				A3	-1.64041	0.000483584
Preferred model ExpDec3				tau3 (s)	15.6698	0.02259			Tau, average	11.0419
F	Numer.DF	Denom.DF	Prob > F	RSS	107.578				% residual current 28 sec	26.9559
25284.2	2	368651	0	Adj. R-sqr	0.99877				Rise time 10-90%	20.18
Baselinecorrected				Parameters	Value	SE	Read-outs	nA	Calculations	Percentage %	Fraction
DATE	2018-11-08	Leak (pA)	170				Baseline	0	Non-desensitising current (%)
SUBTYPE	a1b2	Seal (Mohm)	359	y0 (non-desensitising current = residual current after full desensitisation time)	-0.57726	0.000745638	Max. current (peak)	-2.48073	A1 relative fraction	0.0548871	5.48871
OCT file	19	Cf (pF)		A1	-0.10455	0.000452358	Current window, Ix		A2 relative fraction	0.316991	31.6991
CONC	30 mM	Cs (pF)		tau1 (s)	0.41108	0.00302	Fit window (x)		A3 relative fraction	0.628122	62.8122
APPL. TIME	28	Rs (Mohm)	16.6	A2	-0.60381	0.000818425	Current at 28 sec	-0.8294	Sum of A1, A2, A3	-1.90482	100
				tau2 (s)	3.04292	0.0065			Total desensitisation
MODEL				A3	-1.19646	0.000455203
Preferred model ExpDec3				tau3 (s)	17.8584	0.03532			Tau, average	12.2044
F	Numer.DF	Denom.DF	Prob > F	RSS	29.0082				% residual current 28 sec	33.4337
30791	2	368895	0	Adj. R-sqr	0.99946				Rise time 10-90%	14.55
				Parameters	Value	SE	Read-outs	nA	Calculations	Percentage %	Fraction
DATE	2018-10-11	Leak (pA)	450				Baseline	-0.4239	Non-desensitising current (%)
SUBTYPE	alpha1 beta2	Seal (Mohm)	52 MO (w testpulse)	y0 (non-desensitising current = residual current after full desensitisation time)	-0.41711	0.00944	Max. current (peak)	-1.858	A1 relative fraction	0.0249867	2.49867
OCT file	9	Cf (pF)	10.11	A1	-0.03612	0.000578154	Current window, Ix	-1.4341	A2 relative fraction	0.296291	29.6291
CONC	30 mM	Cs (pF)	23	tau1 (s)	0.16601	0.00484	Fit window (x)		A3 relative fraction	0.678722	67.8722
APPL. TIME	28	Rs (Mohm)	7,5 MO	A2	-0.42831	0.00138	Current at 28 sec	-0.9622	Sum of A1, A2, A3	-1.44557	100
				tau2 (s)	3.96017	0.01324	28 - baseline	-0.5383	Total desensitisation
MODEL	ExpDec3			A3	-0.98114	0.00795
				tau3 (s)	46.418	0.71955			Tau, average	32.6824
Preferred Model ExpDec3				Residual sum of squares	65.6584				% residual current 28 sec	37.5357
F	Numer.DF	Denom.DF	Prob > F	Adj. R-sqr	0.99613				Rise time 10-90%	Excluded, noise during rise time
2406.29	2	368340	0
				Parameters	Value	SE	Read-outs	nA	Calculations	Percentage %	Fraction
DATE	2018-10-11	Leak (pA)	600 pA				Baseline	-0.5889	Non-desensitising current (%)
SUBTYPE	alpha1 beta2	Seal (Mohm)	50 MO (w testpulse)	y0 (non-desensitising current = residual current after full desensitisation time)	-0.66285	0.0049	Max. current (peak)	-2.3447	A1 relative fraction	0.0297403	2.97403
OCT file	10	Cf (pF)	10.8	A1	-0.05042	0.000422519	Current window, Ix	-1.7558	A2 relative fraction	0.48385	48.385
CONC	30 mM	Cs (pF)	18.5	tau1 (s)	0.21933	0.0036	Fit window (x)		A3 relative fraction	0.48641	48.641
APPL. TIME	28	Rs (Mohm)	14 MO	A2	-0.82029	0.000747463	Current at 28 sec	-1.0768	Sum of A1, A2, A3	-1.69534	100
				tau2 (s)	3.38188	0.00419	28 - baseline	-0.4879	Total desensitisation
MODEL				A3	-0.82463	0.00403
				tau3 (s)	41.4756	0.40897			Tau, average	21.817
Preferred Model ExpDec3				Residual sum of squares	42.3169				% residual current 28 sec	27.7879
F	Numer.DF	Denom.DF	Prob > F	Adj. R-sqr	0.99852				Rise time 10-90%	24.9
7434.35	2	369468	0
				Parameters	Value	SE	Read-outs	nA	Calculations	Percentage %	Fraction
DATE	2018-10-11	Leak (pA)	600				Baseline	-0.563	Non-desensitising current (%)
SUBTYPE	alpha1 beta2	Seal (Mohm)	90	y0 (non-desensitising current = residual current after full desensitisation time)	-0.69603	0.01723	Max. current (peak)	-2.7396	A1 relative fraction	0.0918627	9.18627
OCT file	11	Cf (pF)	10.6	A1	-0.18924	0.00051995	Current window, Ix	-2.1766	A2 relative fraction	0.358106	35.8106
CONC	30 mM	Cs (pF)	18.4	tau1 (s)	0.27743	0.00149	Fit window (x)		A3 relative fraction	0.550031
APPL. TIME	28	Rs (Mohm)	11.8	A2	-0.73771	0.00773	Current after 28 sec	-1.267	Sum of A1, A2, A3	-2.06003
				tau2 (s)	6.28768	0.04003	28 - baseline	-0.704	Total desensitisation
MODEL				A3	-1.13308	0.00943
Preferred Model ExpDec3				tau3 (s)	39.1711	1.21124			Tau, average	23.8225
F	Numer.DF	Denom.DF	Prob > F	Residual sum of squares	82.2507				% residual current 28 sec	32.344
54880.4	2	369179	0	Adj. R-sqr	0.99817				Rise time 10-90%	20.5
				Parameters	Value	SE	Read-outs	nA	Calculations	Percentage %	Fraction
DATE	2018-10-11	Leak (pA)	320				Baseline	-0.32128	Non-desensitising current (%)
SUBTYPE	alpha1 beta2	Seal (Mohm)	131	y0 (non-desensitising current = residual current after full desensitisation time)	-0.45108	0.00302	Max. current (peak)	-1.5013	A1 relative fraction	0.12601	12.601
OCT file	12	Cf (pF)	10.35	A1	-0.13704	0.000636876	Current window, Ix	-1.18002	A2 relative fraction	0.212298	21.2298
CONC	30 mM	Cs (pF)	26	tau1 (s)	0.25021	0.00232	Fit window (x)		A3 relative fraction	0.661692	66.1692
APPL. TIME	28	Rs (Mohm)	5.9	A2	-0.23088	0.00172	Current after 28 sec	-0.6928	Sum of A1, A2, A3	-1.08753	100
				tau2 (s)	3.51204	0.02975	28 - baseline	-0.37152	Total desensitisation
MODEL				A3	-0.71961	0.00118
Preferred Model ExpDec3				tau3 (s)	25.1799	0.24706			Tau, average	17.4384
F	Numer.DF	Denom.DF	Prob > F	Residual sum of squares	102.006				% residual current 28 sec	31.4842
20102.3	2	369814	0	Adj. R-sqr	0.99196				Rise time 10-90%	24
				Parameters	Value	SE	Read-outs	nA	Calculations	Percentage %	Fraction
DATE	2018-10-11	Leak (pA)	300				Baseline	-0.2893	Non-desensitising current (%)
SUBTYPE	alpha1 beta2	Seal (Mohm)	106	y0 (non-desensitising current = residual current after full desensitisation time)	-0.62573	0.00499	Max. current (peak)	-2.6345	A1 relative fraction	0.107811	10.7811
OCT file	20	Cf (pF)	09:08:00	A1	-0.21795	0.000458512	Current window, Ix	-2.3452	A2 relative fraction	0.50533	50.533
CONC	30 mM	Cs (pF)	28.51	tau1 (s)	0.24699	0.00103	Fit window (x)		A3 relative fraction	0.386859	38.6859
APPL. TIME	28	Rs (Mohm)	11.8	A2	-1.02157	0.00263	Current after 28 sec	-0.9167	Sum of A1, A2, A3	-2.02159	100
				tau2 (s)	4.3121	0.00907	28 - baseline	-0.6274	Total desensitisation
MODEL	ExpDec3			A3	-0.78207	0.00228
Denne model er grafisk bedre				tau3 (s)	28.6196	0.40126			Tau, average	13.2774
				Residual sum of squares	51.9644				% residual current 28 sec	26.7525
Preferred Model ExpDec3				Adj. R-sqr	0.99891				Rise time 10-90%	15.5
F	Numer.DF	Denom.DF	Prob > F
100359	2	348580	0
MANGLER RESIDUAL CURRENT							Read-outs	nA	Calculations	Percentage %	Fraction
2018-09-14	OK fast peak						Baseline	-0.163136	Non-desensitising current (%)
DATE	Alpha1beta2	Leak	251 pA	y0 (non-desensitising current = residual current after full desensitisation time)	-0.30961	7.17311e-05	Max. current (peak)	-0.650361	A1 relative fraction	0.0126986	1.26986
SUBTYPE	OCT file 8	Seal	247 MO	A1	-0.02576	0.000344707	Current window, Ix	-0.487225	A2 relative fraction	0.987301	98.7301
OCT file	10 mM	Cf	9,82 pF	tau1 (s)	0.14849	0.00304	Fit window (x)		A3 relative fraction	0	0
CONC	28 s	Cs	56 pF	A2	-0.3073	5.8858e-05	Current at 28 sec	-0.336566	Sum of A1, A2, A3	11.6934	100
APPL. TIME		Rs	27 MO	tau2 (s)	11.5449	0.00753	28 - baseline	-0.17343	Total desensitisation
				A3
MODEL				tau3 (s)					Tau, average	11.4002
Preferred Model ExpDec2				RSS	12.1564				% residual current 28 sec	35.5954
F	Numer.DF	Denom.DF	Prob > F	Adj. R-sqr	0.99272				Rise time 10-90%	40.8
1.10677e-05	2	276156	0.99999
Baselinecorrected				Parameters	Value	SE	Read-outs	nA	Calculations	Percentage %	Fraction
DATE	2018-11-07	Leak (pA)					Baseline	0	Non-desensitising current (%)
SUBTYPE	a1b2	Seal (Mohm)		y0 (non-desensitising current = residual current after full desensitisation time)	-0.45066	0.000211626	Max. current (peak)	-0.957296	A1 relative fraction	0.0379201	3.79201
OCT file	22	Cf (pF)		A1	-0.01953	0.000542562	Current window, Ix		A2 relative fraction	0.137138	13.7138
CONC	30 mM	Cs (pF)		tau1 (s)	0.06271	0.00278	Fit window (x)		A3 relative fraction	0.824942	82.4942
APPL. TIME	28	Rs (Mohm)		A2	-0.07063	0.00206	Current at 28 sec	-0.47319	Sum of A1, A2, A3	-0.51503	100
				tau2 (s)	3.41531	0.05832			Total desensitisation
MODEL				A3	-0.42487	0.00193
Preferred Model ExpDec3				tau3 (s)	10.1346	0.03987			Tau, average	8.83121
F	Numer.DF	Denom.DF	Prob > F	RSS	22.7435				Residual current %	49.4299
1066.33	2	369747	0	Adj. R-sqr	0.99592				Rise time 10-90%	17.2
Baselinecorrected				Parameters	Value	SE	Read-outs	nA	Calculations	Percentage %	Fraction
DATE	2018-11-07	Leak (pA)					Baseline	0	Non-desensitising current (%)
SUBTYPE	a1b2	Seal (Mohm)		y0 (non-desensitising current = residual current after full desensitisation time)	-0.18913	0.000469082	Max. current (peak)	-0.672234	A1 relative fraction	0.0270898	2.70898
OCT file	25	Cf (pF)		A1	-0.01307	0.000404485	Current window, Ix		A2 relative fraction	0.112173	11.2173
CONC	30 mM	Cs (pF)		tau1 (s)	0.12812	0.00715	Fit window (x)		A3 relative fraction	0.860737	86.0737
APPL. TIME	28	Rs (Mohm)		A2	-0.05412	0.000700924	Current at 28 sec	-0.2608	Sum of A1, A2, A3	-0.48247	100
				tau2 (s)	2.91712	0.04116			Total desensitisation
MODEL				A3	-0.41528	0.000377706
Preferred Model ExpDec3				tau3 (s)	16.252	0.06144			Tau, average	14.3194
F	Numer.DF	Denom.DF	Prob > F	RSS	24.8829				Residual current %	38.796
695.252	2	368134	0	Adj. R-sqr	0.99393				Rise time 10-90%	38

## Sheet: a3b2
Subtype:	α3β2		The note "baselinecorrected" refers to the value of the baseline current being set to 0 for calculations
Selected model:													Sweep:
Baselinecorrected				Parameters	Value	SE	Read-outs	nA	Calculations	Percentage %	Fraction
DATE	2018-09-20	Leak	623 pA				Baseline	-0.6238	Non-desensitising current (%)
SUBTYPE	alpha3beta2	Seal	93 MO	y0 (non-desensitising current = residual current after full desensitisation time)	-0.14875	0.000451704	Max. current (peak)	-1.956	A1 relative fraction	0.0863243	8.63243
OCT	4	Cf	9 pF	A1	-0.10133	0.000802827	Current window, Ix	-1.3322	A2 relative fraction	0.244627	24.4627
CONC	30 mM	Cs	11 pF	tau1 (s)	0.16103	0.0024	Fit window (x)		A3 relative fraction	0.669049	66.9049
APPL. TIME	28 s	Rs	5 MO	A2	-0.28715	0.00688	Current at 28 sec	-0.78886	Sum of A1, A2, A3	-1.17383	100
				tau2 (s)	3.47611	0.04544	28-baseline	-0.16506	Total desensitisation
MODEL				A3	-0.78535	0.00672
Preferred model ExpDec3				tau3 (s)	9.21337	0.05397			Tau, average	7.02845
F	Numer.DF	Denom.DF	Prob > F	Reduced Chi-sqr	66.9888				Residual current %	12.39
5930.35	2	275417	0	Adj. R-sqr	0.99647				Rise time 10-90	Excluded, noise during rise time
Baselinecorrected				Parameters	Value	SE	Read-outs	nA	Calculations	Percentage %	Fraction
DATE	2018-09-20	Leak	400 pA				Baseline	-0.4061	Non-desensitising current (%)
SUBTYPE	alpha3beta2	Seal	139 MO	y0 (non-desensitising current = residual current after full desensitisation time)	0.14192	0.0357	Max. current (peak)	-1.3596	A1 relative fraction	0.183467	18.3467
OCT	10	Cf	12 pF	A1	-0.1991	0.000934914	Current window, Ix	-0.9535	A2 relative fraction	0.445895	44.5895
CONC	30 mM	Cs	10 pF	tau1 (s)	0.6154	0.00422	Fit window (x)		A3 relative fraction	0.370638	37.0638
APPL. TIME	28 s	Rs	8,2 MO	A2	-0.48389	0.00228	Current at 28 sec	-0.5241	Sum of A1, A2, A3	-1.08521	100
				tau2 (s)	4.30467	0.02962	28-baseline	-0.118	Total desensitisation
MODEL				A3	-0.40222	0.03271
Preferred model ExpDec3				tau3 (s)	66.4242	8.43286			Tau, average	26.6517
F	Numer.DF	Denom.DF	Prob > F	RSS	55.1914				Residual current %	12.3755
10844.2	2	275950	0	Adj. R-sqr	0.99226				Rise time	Excluded, noise during rise time
Baselinecorrected				Parameters	Value	SE	Read-outs	nA	Calculations	Percentage %	Fraction
DATE	2011-10-18	Leak (pA)	2.6				Baseline	0	Non-desensitising current (%)
SUBTYPE	a3b2	Seal (Mohm)	25	y0 (non-desensitising current = residual current after full desensitisation time)	-0.60008	6.57705e-05	Max. current (peak)	-3.063	A1 relative fraction	0.112405	11.2405
OCT	16	Cf (pF)		A1	-0.28507	0.00104	Current window, Ix		A2 relative fraction	0.887595	88.7595
CONC	30 mM	Cs (pF)		tau1 (s)	0.09924	0.000555241	Fit window (x)		A3 relative fraction	0	0
APPL. TIME	28	Rs (Mohm)	5.6	A2	-2.25103	0.000155969	Current at 28 sec	-0.6223	Sum of A1, A2, A3	-2.5361	100
				tau2 (s)	5.84243	0.000854805			Total desensitisation
MODEL				A3
Preferred model ExpDec2				tau3 (s)					Tau, average	5.19687
F	Numer.DF	Denom.DF	Prob > F	Reduced Chi-sqr	132.839				Residual current %	20.3167
1.40575e-06	2	369729	1	Adj. R-sqr	0.99887				Rise time (10-90)	23.1
Baselinecorrected				Parameters	Value	SE	Read-outs	nA	Calculations	Percentage %	Fraction
DATE	43392	Leak (pA)					Baseline	0	Non-desensitising current (%)
SUBTYPE	alpha3 beta2	Seal (Mohm)		y0 (non-desensitising current = residual current after full desensitisation time)	-0.06191	0.000136148	Max. current (peak)	-1.2904	A1 relative fraction	0.0913071	9.13071
OCT	Oct 3	Cf (pF)		A1	-0.11576	0.00194	Current window, Ix	-1.2904	A2 relative fraction	0.908693	90.8693
CONC	30 mM	Cs (pF)		tau1 (s)	0.05008	0.00125	Fit window (x)		A3 relative fraction
APPL. TIME	28	Rs (Mohm)		A2	-1.15205	0.000201629	Residual current	-0.049596	Sum of A1, A2, A3	-1.26781
				tau2 (s)	5.60691	0.00262			Total desensitisation
MODEL	Only fitted 20 seconds (otherwise not possible to fit)			A3
Preferred model ExpDec2				tau3 (s)					Tau, average	5.09953
F	Numer.DF	Denom.DF	Prob > F	RSS	34.0896				Residual current	3.84346
6.30303e-05	2	121562	0.99994	Adj. R-sqr	0.99681				Rise time (10-90)	51.5
				Parameters	Value	SE	Read-outs	nA	Calculations	Percentage %	Fraction
DATE	2018-10-21	Leak (pA)	200				Baseline	0	Non-desensitising current (%)
SUBTYPE	a3b2	Seal (Mohm)	140	y0 (non-desensitising current = residual current after full desensitisation time)	0.06831	0.10771	Max. current (peak)	-1.744	A1 relative fraction	0.0412767	4.12767
OCT	18	Cf (pF)		A1	-0.07457	0.000735545	Current window, Ix	-1.744	A2 relative fraction	0.65607	65.607
CONC	30 mM	Cs (pF)		tau1 (s)	0.08073	0.00125	Fit window (x)		A3 relative fraction	0.302653	30.2653
APPL. TIME	28	Rs (Mohm)	12.4	A2	-1.18525	0.00477	Current at 28 sec	-0.3806	Sum of A1, A2, A3	-1.80659	100
				tau2 (s)	6.86549	0.01738			Total desensitisation
MODEL				A3	-0.54677	0.10289
Preferred model ExpDec3				tau3 (s)	107.64	27.53			Tau, average	37.0851
F	Numer.DF	Denom.DF	Prob > F	RSS	53.8366				Residual current	21.8234
21436.8	2	369693	0	Adj. R-sqr	0.9987				Rise time (10-90)	18.45
Baselinecorrected				Parameters	Value	SE	Read-outs	nA	Calculations	Percentage %	Fraction
DATE	2018-10-26	Leak (pA)	-50				Baseline	0	Non-desensitising current (%)
SUBTYPE	a3b2	Seal (Mohm)	1,06G	y0 (non-desensitising current = residual current after full desensitisation time)	-0.27238	0.000384989	Max. current (peak)	-1.5446	A1 relative fraction	0.138593	13.8593
OCT	10	Cf (pF)		A1	-0.17949	0.00058121	Current window, Ix		A2 relative fraction	0.861407	86.1407
CONC	30 mM	Cs (pF)		tau1 (s)	0.34401	0.00185	Fit window (x)		A3 relative fraction
APPL. TIME	28	Rs (Mohm)	5.2	A2	-1.1156	0.000293752	Current at 28 sec	-0.4947	Sum of A1, A2, A3	-1.29509
				tau2 (s)	16.6147	0.01254			Total desensitisation
MODEL	ExpDec2			A3
F	Numer.DF	Denom.DF	Prob > F	tau3 (s)					Tau, average	14.3597	sekunder
0.00025054	2	366062	0.99975	RSS	140.951				Residual current	32.0277
				Adj. R-sqr	0.99433				Rise time 10-90 (ms)	67.65
Baselinecorrected				Parameters	Value	SE	Read-outs	nA	Calculations	Percentage %	Fraction
DATE	2018-11-14	Leak (pA)	150				Baseline	0	Non-desensitising current (%)
SUBTYPE	a3b2	Seal (Mohm)	450	y0 (non-desensitising current = residual current after full desensitisation time)	-0.19983	0.00311	Max. current (peak)	-2.0409	A1 relative fraction	0.0425978	4.25978
OCT	Oct 17	Cf (pF)	11.94	A1	-0.07892	0.000406999	Current window, Ix	-2.0409	A2 relative fraction	0.686319	68.6319
CONC	30 mM	Cs (pF)	12.7	tau1 (s)	0.32252	0.00335	Fit window (x)		A3 relative fraction	0.271083	27.1083
APPL. TIME	28	Rs (Mohm)	12.9	A2	-1.27153	0.00108	Current at 28 sec	-0.61168	Sum of A1, A2, A3	-1.85268	100
				tau2 (s)	22.5239	0.15812			Total desensitisation
MODEL				A3	-0.50223	0.0037
Preferred model ExpDec3				tau3 (s)	4.61003	0.02431			Tau, average	16.722
F	Numer.DF	Denom.DF	Prob > F	Rss	59.9007				Residual current	29.9711
16478.6	2	409436	0	Adj. R-sqr	0.9989				Rise time 10-90 (ms)	47.19
Baselinecorrected				Parameters	Value	SE	Read-outs	nA	Calculations	Percentage %	Fraction
DATE	2018-11-21	Leak (pA)					Baseline		Non-desensitising current (%)	0
SUBTYPE	alpha3ECD/alpha1TMD b2	Seal (Mohm)		y0 (non-desensitising current = residual current after full desensitisation time)	0.11911	0.00683	Max. current (peak)	-2.31853	A1 relative fraction	0.592429	59.2429
OCT	17	Cf (pF)		A1	-1.40686	0.00141	Current window, Ix	-2.31853	A2 relative fraction	0.407571	40.7571
CONC	30 mM	Cs (pF)		tau1 (s)	4.39139	0.00352	Fit window (x)		A3 relative fraction	0	0
APPL. TIME	28	Rs (Mohm)		A2	-0.96787	0.0054	Current at 28 sec	-0.392089	Sum	-2.37473	100
				tau2 (s)	42.6902	0.51297	Rise time		Total desensitisation
MODEL	ExpDec2			A3			90% y	-2.08668
F test chooses expdec3, but A3 and t3 is completely off				tau3 (s)			10% y	-0.231853	Tau, average	20.0008
				RSS	55.686		90% x	-0.08918	Residual current %	16.9111
				Adj. R-sqr	0.99934		10% x	-0.04992	Rise time ms	39.26
Baselinecorrected				Parameters	Value	SE	Read-outs	nA	Calculations	Percentage %	Fraction
DATE	2018-11-21	Leak (pA)					Baseline		SUM of A	-0.39454
SUBTYPE	alpha3ECD/alpha1TMD b2	Seal (Mohm)		y0 (non-desensitising current = residual current after full desensitisation time)	-0.00815	0.000731843	Max. current (peak)	-0.421722	A1 relative fraction	0.0465859	4.65859
OCT	18	Cf (pF)		A1	-0.01838	0.000402863	Current window, Ix	-0.421722	A2 relative fraction	0.16556	16.556
CONC	30 mM	Cs (pF)		tau1 (s)	0.39543	0.01452	Fit window (x)		A3 relative fraction	0.787854	78.7854
APPL. TIME	28	Rs (Mohm)		A2	-0.06532	0.000344597	Current at 28 sec	-0.105118	Sum	-0.39454	100
				tau2 (s)	2.65138	0.033	Rise time		Total desensitisation
				A3	-0.31084	0.000303425	90% y	-0.379549
				tau3 (s)	23.4874	0.13196	10% y	-0.0421722	Tau, average	18.962
1166.7	2	450750	0	RSS	29.9317		90% x	-0.37687	Residual current %	24.926
				Adj. R-sqr	0.98794		10% x	-0.25844	Rise time ms	118.43
Baselinecorrected				Parameters	Value	SE	Read-outs	nA	Calculations	Percentage %	Fraction
DATE	2018-11-21	Leak (pA)					Baseline		SUM of A	-0.52303
SUBTYPE	alpha3ECD/alpha1TMD b2	Seal (Mohm)		y0 (non-desensitising current = residual current after full desensitisation time)	-0.14049	6.45985e-05	Max. current (peak)	-0.672509	A1 relative fraction	0.194387	19.4387
OCT	19	Cf (pF)		A1	-0.10167	0.000239195	Current window, Ix	-0.672509	A2 relative fraction	0.805613	80.5613
CONC	30 mM	Cs (pF)		tau1 (s)	0.44601	0.00191	Fit window (x)		A3 relative fraction	0	0
APPL. TIME	28	Rs (Mohm)		A2	-0.42136	7.84312e-05	Current at 28 sec	-0.150659	Sum	-0.52303	100
				tau2 (s)	9.22466	0.00524	Rise time		Total desensitisation
MODEL	ExpDec2			A3			90% y	-0.605258
F test chooses expdec3, but A3 and t3 is completely off				tau3 (s)			10% y	-0.0672509	Tau, average	7.51821
				RSS	40.1499		90% x	-0.09542	Residual current %	22.4026
				Adj. R-sqr	0.99258		10% x	-0.17173	Rise time ms	76.31
Baselinecorrected				Parameters	Value	SE	Read-outs	nA	Calculations	Percentage %	Fraction
DATE	2018-11-21	Leak (pA)					Baseline		SUM of A	-0.47752
SUBTYPE	alpha3ECD/alpha1TMD b2	Seal (Mohm)		y0 (non-desensitising current = residual current after full desensitisation time)	-0.10139	0.00172	Max. current (peak)	-0.598271	A1 relative fraction	0.00789496	0.789496
OCT	20	Cf (pF)		A1	-0.00377	0.000323549	Current window, Ix	-0.598271	A2 relative fraction	0.174548	17.4548
CONC	30 mM	Cs (pF)		tau1 (s)	0.13149	0.01912	Fit window (x)		A3 relative fraction	0.817557	81.7557
APPL. TIME	28	Rs (Mohm)		A2	-0.08335	0.00654	Current at 28 sec	-0.194953	Sum	-0.47752	100
				tau2 (s)	6.23794	0.21325	Rise time		Total desensitisation
Preferred model ExpDec3				A3	-0.3904	0.00492	90% y	-0.538444
F	Numer.DF	Denom.DF	Prob > F	tau3 (s)	19.1204	0.37458	10% y	-0.0598271	Tau, average	16.7219
94.8404	2	423705	0	RSS	22.1658		90% x	-0.140725	Residual current %	32.586
				Adj. R-sqr	0.99525		10% x	-0.18941	Rise time ms	48.685
Baselinecorrected				Parameters	Value	SE	Read-outs	nA	Calculations	Percentage %	Fraction
DATE	2018-11-21	Leak (pA)					Baseline		SUM of A	-1.37788
SUBTYPE	alpha3ECD/alpha1TMD b2	Seal (Mohm)		y0 (non-desensitising current = residual current after full desensitisation time)	0.32485	0.01298	Max. current (peak)	-1.04339	A1 relative fraction	0.0548451	5.48451
OCT	21	Cf (pF)		A1	-0.07557	0.000380795	Current window, Ix	-1.04339	A2 relative fraction	0.351177	35.1177
CONC	30 mM	Cs (pF)		tau1 (s)	0.17841	0.00163	Fit window (x)		A3 relative fraction	0.593978	59.3978
APPL. TIME	28	Rs (Mohm)		A2	-0.48388	0.00146	Current at 28 sec	-0.192769	Sum	-1.37788	100
				tau2 (s)	4.69181	0.01231	Rise time		Total desensitisation
Preferred model ExpDec3				A3	-0.81843	0.01145	90% y	-0.939048
F	Numer.DF	Denom.DF	Prob > F	tau3 (s)	57.1594	1.37297	10% y	-0.104339	Tau, average	35.6088
24425.9	2	423948	0	RSS	40.6517		90% x	-0.0637	Residual current %	18.4753
				Adj. R-sqr	0.99758		10% x	-0.11648	Rise time ms	52.78
Baselinecorrected				Parameters	Value	SE	Read-outs	nA	Calculations	Percentage %	Fraction
DATE	2018-11-21	Leak (pA)					Baseline		SUM of A	-1.42579
SUBTYPE	alpha3ECD/alpha1TMD b2	Seal (Mohm)		y0 (non-desensitising current = residual current after full desensitisation time)	0.37737	0.02642	Max. current (peak)	-1.10608	A1 relative fraction	0.372011	37.2011
OCT	22	Cf (pF)		A1	-0.53041	0.00176	Current window, Ix	-1.10608	A2 relative fraction	0.627989	62.7989
CONC	30 mM	Cs (pF)		tau1 (s)	4.95798	0.01274	Fit window (x)		A3 relative fraction	0	0
APPL. TIME	28	Rs (Mohm)		A2	-0.89538	0.02463	Current at 28 sec	-0.239558	Sum	-1.42579	100
				tau2 (s)	74.0345	3.01716	Rise time		Total desensitisation
MODEL	ExpDec2			A3			90% y	-0.995475
F test chooses expdec3, but A3 and t3 is completely off				tau3 (s)			10% y	-0.110608	Tau, average	48.3373
				RSS	63.9725		90% x	-0.051935	Residual current %	21.6582
				Adj. R-sqr	0.99629		10% x	-0.101205	Rise time ms	49.27
Baselinecorrected				Parameters	Value	SE	Read-outs	nA	Calculations	Percentage %	Fraction
DATE	2018-11-21	Leak (pA)					Baseline		Non-desensitising current (%)	0
SUBTYPE	alpha3ECD/alpha1TMD b2	Seal (Mohm)		y0 (non-desensitising current = residual current after full desensitisation time)	-0.04389	0.000358997	Max. current (peak)	-0.350915	A1 relative fraction	0.164607	16.4607
OCT	23	Cf (pF)		A1	-0.04942	0.000701644	Current window, Ix	-0.350915	A2 relative fraction	0.118443	11.8443
CONC	30 mM	Cs (pF)		tau1 (s)	0.52399	0.00902	Fit window (x)		A3 relative fraction	0.71695	71.695
APPL. TIME	28	Rs (Mohm)		A2	-0.03556	0.000703816	Current at 28 sec	-0.0767334	Sum	-0.30023	100
				tau2 (s)	2.71416	0.11243	Rise time		Total desensitisation
Preferred model ExpDec3				A3	-0.21525	0.000802835	90% y	-0.315823
F	Numer.DF	Denom.DF	Prob > F	tau3 (s)	13.4097	0.09923	10% y	-0.0350915	Tau, average	10.0218
1466.29	2	424298	0	RSS	31.0978		90% x	-0.04589	Residual current %	21.8667
				Adj. R-sqr	0.98059		10% x	-0.09204	Rise time ms	46.15
Baselinecorrected				Parameters	Value	SE	Read-outs	nA	Calculations	Percentage %	Fraction
DATE	2018-09-20	Leak	806 pA				Baseline	-0.8	Non-desensitising current (%)
SUBTYPE	alpha3beta2	Seal	76 MO	y0 (non-desensitising current = residual current after full desensitisation time)	-0.04368	0.000353746	Max. current (peak)	-1.0449	A1 relative fraction	0.102733	10.2733
OCT	9	Cf	10,13 pF	A1	-0.0209	0.000810341	Current window, Ix	-0.2449	A2 relative fraction	0.718295	71.8295
CONC	30 mM	Cs	4,39 pF	tau1 (s)	0.03119	0.0018	Fit window (x)		A3 relative fraction	0.178972	17.8972
APPL. TIME	28 s	Rs	27,6 MO	A2	-0.14613	0.01268	Current at 28 sec	-0.8469	Sum of A1, A2, A3	-0.20344	100
				tau2 (s)	4.98595	0.13419	28-baseline	-0.0469	Total desensitisation
Preferred model ExpDec3				A3	-0.03641	0.0124
F	Numer.DF	Denom.DF	Prob > F	tau3 (s)	9.72546	1.45348			Tau, average	5.32517
388.947	2	277680	0	Reduced Chi-sqr					Residual current %	19.1507
				Adj. R-sqr					Rise time 10-90	28.2

## Sheet: a1a3-b2 chi
Subtype:	α1ECD/α3TMD-β2
													Sweep:
				Parameters	Value	SE	Read-outs	nA	Calculations	Percentage %	Fraction
DATE	2018-11-15	Leak (pA)					Baseline	0	Non-desensitising current (%)	0
SUBTYPE	alpha1ECD/alpha3TMD b2	Seal (Mohm)		y0 (non-desensitising current = residual current after full desensitisation time)	-0.15201	0.00011933	Max. current (peak)	-1.42676	A1 relative fraction	1	100
OCT	6	Cf (pF)		A1	-1.27447	0.000100285	Current window, Ix	-1.42676	A2 relative fraction	0	0
CONC	30 mM	Cs (pF)		tau1 (s)	11.9941	0.00295	Fit window (x)		A3 relative fraction	0	0
APPL. TIME	28	Rs (Mohm)		A2			Current at 28 sec	-0.29697	Sum	-1.27447	100
				tau2 (s)			Rise time		Total desensitisation
MODEL	ExpDec1			A3			90% y	-1.28408
F	Numer.DF	Denom.DF	Prob > F	tau3 (s)			10% y	-0.142676	Tau, average	11.9941
1.36715e-05	4	426821	1	Reduced Chi-sqr	78.8568		90% x	1.1581	Residual current %	20.8143
				Adj. R-sqr	0.99818		10% x	1.13146	Rise time ms	26.65
				Parameters	Value	SE	Read-outs	nA	Calculations	Percentage %	Fraction
DATE	2018-11-15	Leak (pA)					Baseline	0	Non-desensitising current (%)	0
SUBTYPE	alpha1ECD/alpha3TMD b2	Seal (Mohm)		y0 (non-desensitising current = residual current after full desensitisation time)	-0.19668	9.91641e-05	Max. current (peak)	-1.8291	A1 relative fraction	0.108418	10.8418
OCT	8	Cf (pF)		A1	-0.17886	0.000823373	Current window, Ix	-1.8291	A2 relative fraction	0.891582	89.1582
CONC	30 mM	Cs (pF)		tau1 (s)	0.10031	0.000692642	Fit window (x)		A3 relative fraction	0	0
APPL. TIME	28	Rs (Mohm)		A2	-1.47087	0.000101699	Current at 28 sec	-0.2667	Sum	-1.64973	100
				tau2 (s)	9.45358	0.00209	Rise time		Total desensitisation
MODEL	ExpDec2			A3			90% y	-1.64619
F	Numer.DF	Denom.DF	Prob > F	tau3 (s)			10% y	-0.18291	Tau, average	8.43952
0.000396597	2	426068	0.9996	Reduced Chi-sqr	111.267		90% x	-0.040105	Residual current %	14.5809
				Adj. R-sqr	0.99819		10% x	-0.062725	Rise time ms	22.62
				Parameters	Value	SE	Read-outs	nA	Calculations	Percentage %	Fraction
DATE	2018-11-15	Leak (pA)					Baseline	0	Non-desensitising current (%)	0
SUBTYPE	alpha1ECD/alpha3TMD b2	Seal (Mohm)		y0 (non-desensitising current = residual current after full desensitisation time)	-0.1686	0.00017401	Max. current (peak)	-0.6846	A1 relative fraction	0.0745354	7.45354
OCT	9	Cf (pF)		A1	-0.03866	0.000243705	Current window, Ix	-0.6846	A2 relative fraction	0.925465	92.5465
CONC	30 mM	Cs (pF)		tau1 (s)	0.24999	0.00249	Fit window (x)		A3 relative fraction	0	0
APPL. TIME	28	Rs (Mohm)		A2	-0.48002	0.000143179	Current at 28 sec	-0.2916	Sum	-0.51868	100
				tau2 (s)	19.251	0.01373	Rise time		Total desensitisation
MODEL	ExpDec2			A3			90% y	-0.61614
F	Numer.DF	Denom.DF	Prob > F	tau3 (s)			10% y	-0.06846	Tau, average	17.8347
3.21078e-05	2	424328	0.99997	Reduced Chi-sqr	24.1721		90% x	-0.02262	Residual current %	42.5942
				Adj. R-sqr	0.99481		10% x	-0.053755	Rise time ms	31.135
				Parameters	Value	SE	Read-outs	nA	Calculations	Percentage %	Fraction
DATE	2018-11-15	Leak (pA)					Baseline		Non-desensitising current (%)	0
SUBTYPE	alpha1ECD/alpha3TMD b2	Seal (Mohm)		y0 (non-desensitising current = residual current after full desensitisation time)	-0.16076	8.42217e-05	Max. current (peak)	-1.28544	A1 relative fraction	0.0821884	8.21884
OCT	10	Cf (pF)		A1	-0.09218	0.000614548	Current window, Ix	-1.28544	A2 relative fraction	0.917812	91.7812
CONC	30 mM	Cs (pF)		tau1 (s)	0.12148	0.00123	Fit window (x)		A3 relative fraction	0	0
APPL. TIME	28	Rs (Mohm)		A2	-1.02939	8.46315e-05	Current at 28 sec	-0.204622	Sum	-1.12157	100
				tau2 (s)	9.57683	0.00255			Total desensitisation
MODEL	ExpDec2			A3			90% y	-1.1569
Ikke lavet f-test, cursor ikke sat ens. I expdec3 er t2 og t3 ens.				tau3 (s)			10% y	-0.128544	Tau, average	8.79971
				Reduced Chi-sqr	74.8326		90% x	-0.06188	Residual current %	15.9185
				Adj. R-sqr	0.99749		10% x	-0.139425	Rise time ms	77.545
				Parameters	Value	SE	Read-outs	nA	Calculations	Percentage %	Fraction
DATE	2018-11-15	Leak (pA)					Baseline		Non-desensitising current (%)	0
SUBTYPE	alpha1ECD/alpha3TMD b2	Seal (Mohm)		y0 (non-desensitising current = residual current after full desensitisation time)	-0.34966	9.2413e-05	Max. current (peak)	-1.91709	A1 relative fraction	0.0668243	6.68243
OCT	11	Cf (pF)		A1	-0.10455	0.000572682	Current window, Ix	-1.91709	A2 relative fraction	0.933176	93.3176
CONC	30 mM	Cs (pF)		tau1 (s)	0.09518	0.000775627	Fit window (x)		A3 relative fraction	0	0
APPL. TIME	28	Rs (Mohm)		A2	-1.46	7.71925e-05	Current at 28 sec	-0.477244	Sum	-1.56455	100
				tau2 (s)	11.4953	0.00202			Total desensitisation
MODEL	ExpDec2			A3			90% y	-1.72538
F	Numer.DF	Denom.DF	Prob > F	tau3 (s)			10% y	-0.191709	Tau, average	10.7335
0.00268	2	426263	0.99732	RSS	51.0976		90% x	-0.043875	Residual current %	24.8942
				Adj. R-sqr	0.99911		10% x	-0.065715	Rise time ms	21.84
				Parameters	Value	SE	Read-outs	nA	Calculations	Percentage %	Fraction
DATE	2018-11-15	Leak (pA)					Baseline		Non-desensitising current (%)	0
SUBTYPE	alpha1ECD/alpha3TMD b2	Seal (Mohm)		y0 (non-desensitising current = residual current after full desensitisation time)	-0.47777	0.000137005	Max. current (peak)	-2.94706	A1 relative fraction	0.102161	10.2161
OCT	12	Cf (pF)		A1	-0.24562	0.000362772	Current window, Ix	-2.94706	A2 relative fraction	0.897839	89.7839
CONC	30 mM	Cs (pF)		tau1 (s)	0.88896	0.00266	Fit window (x)		A3 relative fraction	0	0
APPL. TIME	28	Rs (Mohm)		A2	-2.15862	0.000224046	Current at 28 sec	-0.566766	Sum	-2.40424	100
				tau2 (s)	9.3702	0.00249			Total desensitisation
MODEL	ExpDec2			A3			90% y	-2.65235
F-test vælger expdec3, men fittet her er helt skævt, med meget store afvigelser.				tau3 (s)			10% y	-0.294706	Tau, average	8.50375
				Reduced Chi-sqr	130.701		90% x	-0.044915	Residual current %	19.2316
				Adj. R-sqr	0.99907		10% x	-0.07423	Rise time ms	29.315
				Parameters	Value	SE	Read-outs	nA	Calculations	Percentage %	Fraction
DATE	2018-11-15	Leak (pA)					Baseline		Non-desensitising current (%)	0
SUBTYPE	alpha1ECD/alpha3TMD b2	Seal (Mohm)		y0 (non-desensitising current = residual current after full desensitisation time)	-0.20683	0.000279849	Max. current (peak)	-1.39461	A1 relative fraction	0.0646877	6.46877
OCT	13	Cf (pF)		A1	-0.07577	0.000505177	Current window, Ix	-1.39461	A2 relative fraction	0.0279172	2.79172
CONC	30 mM	Cs (pF)		tau1 (s)	0.10831	0.00128	Fit window (x)		A3 relative fraction	0.907395	90.7395
APPL. TIME	28	Rs (Mohm)		A2	-0.0327	0.000732413	Current at 28 sec	-0.331575	Sum	-1.17132	100
				tau2 (s)	2.55917	0.06467			Total desensitisation
MODEL	ExpDec3			A3	-1.06285	0.000582457	90% y	-1.25515
F	Numer.DF	Denom.DF	Prob > F	tau3 (s)	12.6467	0.01452	10% y	-0.139461	Tau, average	11.554
3762.47	2	426392	0	Reduced Chi-sqr	44.1157		90% x	-0.049335	Residual current %	23.7754
				Adj. R-sqr	0.99857		10% x	-0.084695	Rise time ms	35.36
				Parameters	Value	SE	Read-outs	nA	Calculations	Percentage %	Fraction
DATE	2018-11-15	Leak (pA)					Baseline		Non-desensitising current (%)	0
SUBTYPE	alpha1ECD/alpha3TMD b2	Seal (Mohm)		y0 (non-desensitising current = residual current after full desensitisation time)	-0.1845	7.41894e-05	Max. current (peak)	-1.33566	A1 relative fraction	0.113845	11.3845
OCT	14	Cf (pF)		A1	-0.12914	0.000452185	Current window, Ix	-1.33566	A2 relative fraction	0.886155	88.6155
CONC	30 mM	Cs (pF)		tau1 (s)	0.17772	0.000976945	Fit window (x)		A3 relative fraction	0	0
APPL. TIME	28	Rs (Mohm)		A2	-1.00521	7.71358e-05	Current at 28 sec	-0.23176	Sum	-1.13435	100
				tau2 (s)	9.46652	0.00234			Total desensitisation
MODEL	ExpDec2			A3			90% y	-1.20209
F-test vælger expdec3, men den er helt off				tau3 (s)			10% y	-0.133566	Tau, average	8.40904
				RSS	59.4722		90% x	-0.020605	Residual current %	17.3517
				Adj. R-sqr	0.99794		10% x	-0.039455	Rise time ms	18.85
				Parameters	Value	SE	Read-outs	nA	Calculations	Percentage %	Fraction
DATE	2018-11-15	Leak (pA)					Baseline		Non-desensitising current (%)	0
SUBTYPE	alpha3ECD/alpha1TMD b2	Seal (Mohm)		y0 (non-desensitising current = residual current after full desensitisation time)	-0.5902	6.34071e-05	Max. current (peak)	-0.835957	A1 relative fraction	0.100969	10.0969
OCT	15	Cf (pF)		A1	-0.06815	0.000311759	Current window, Ix	-0.835957	A2 relative fraction	0.899031	89.9031
CONC	30 mM	Cs (pF)		tau1 (s)	0.24001	0.00178	Fit window (x)		A3 relative fraction	0	0
APPL. TIME	28	Rs (Mohm)		A2	-0.60681	6.37529e-05	Current at 28 sec	-0.185283	Sum	-0.67496	100
				tau2 (s)	9.72834	0.00338			Total desensitisation
MODEL	ExpDec2			A3			90% y	-0.752361
F-test vælger expdec3, men den er helt off				tau3 (s)			10% y	-0.0835957	Tau, average	8.77031
				RSS	38.0404		90% x	-0.044395	Residual current %	22.1642
				Adj. R-sqr	0.99639		10% x	-0.0819	Rise time ms	37.505
				Parameters	Value	SE	Read-outs	nA	Calculations	Percentage %	Fraction
DATE	2018-11-15	Leak (pA)					Baseline		Non-desensitising current (%)	0
SUBTYPE	alpha3ECD/alpha1TMD b2	Seal (Mohm)		y0 (non-desensitising current = residual current after full desensitisation time)	-0.3451	0.0012	Max. current (peak)	-3.19598	A1 relative fraction	0.0445375	4.45375
OCT	16	Cf (pF)		A1	-0.12773	0.000491472	Current window, Ix	-3.19598	A2 relative fraction	0.569535	56.9535
CONC	30 mM	Cs (pF)		tau1 (s)	0.13097	0.000869287	Fit window (x)		A3 relative fraction	0.385928	38.5928
APPL. TIME	28	Rs (Mohm)		A2	-1.63338	0.00451	Current at 28 sec	-0.565207	Sum	-2.86792	100
				tau2 (s)	4.82971	0.00714			Total desensitisation
MODEL	ExpDec3			A3	-1.10681	0.00346	90% y	-2.87638
F	Numer.DF	Denom.DF	Prob > F	tau3 (s)	16.2672	0.08081	10% y	-0.319598	Tau, average	9.03447
45942.3	2	425928	0	RSS	50.991		90% x	-0.036075	Residual current %	17.685
				Adj. R-sqr	0.9997		10% x	-0.05239	Rise time ms	16.315
				Parameters	Value	SE	Read-outs	nA	Calculations	Percentage %	Fraction
DATE	2019-04-12	Leak (pA)					Baseline		Non-desensitising current (%)	0
SUBTYPE	alpha3ECD/alpha1TMD b2	Seal (Mohm)		y0 (non-desensitising current = residual current after full desensitisation time)	-0.27297	0.000210358	Max. current (peak)	-2.4634	A1 relative fraction	0.187143	18.7143
OCT	DIETER oct 2	Cf (pF)		A1	-0.39882	0.000877101	Current window, Ix	-2.4634	A2 relative fraction	0.123462	12.3462
CONC	30 mM	Cs (pF)		tau1 (s)	0.084	0.000363621	Fit window (x)		A3 relative fraction	0.689395	68.9395
APPL. TIME		Rs (Mohm)		A2	-0.26311	0.00113	Current at 28 sec	-0.3281	Sum	-2.1311	100
				tau2 (s)	1.19918	0.00742			Total desensitisation
MODEL				A3	-1.46917	0.00121	90% y	-2.21706
				tau3 (s)	5.409	0.00524	10% y	-0.24634	Tau, average	3.89271
				RSS			90% x	-0.0063	Residual current %	13.319
				Adj. R-sqr			10% x	-0.0143	Rise time ms	8
				Parameters	Value	SE	Read-outs	nA	Calculations	Percentage %	Fraction
DATE	2019-04-12	Leak (pA)					Baseline		Non-desensitising current (%)	0
SUBTYPE	alpha3ECD/alpha1TMD b2	Seal (Mohm)		y0 (non-desensitising current = residual current after full desensitisation time)	-0.04263	9.294e-05	Max. current (peak)	-0.2657	A1 relative fraction	0.0660735	6.60735
OCT	DIETER	Cf (pF)		A1	-0.01396	0.000781539	Current window, Ix	-0.2657	A2 relative fraction	0.933927	93.3927
CONC	30 mM	Cs (pF)		tau1 (s)	0.0274	0.00278	Fit window (x)		A3 relative fraction	0	0
APPL. TIME		Rs (Mohm)		A2	-0.19732	0.000104487	Current at 28 sec	-0.0518	Sum	-0.21128	100
				tau2 (s)	4.8004	0.00772			Total desensitisation
MODEL	ExpDec2			A3			90% y	-0.23913
F	Numer.DF	Denom.DF	Prob > F	tau3 (s)			10% y	-0.02657	Tau, average	4.48503
Overparamtized in Expdec3			0	RSS			90% x	-0.0346	Residual current %	19.4957
				Adj. R-sqr			10% x	-0.0465	Rise time ms	11.9

## Sheet: a3a1-b2 chi
Subtype:	α3ECD/α1TMD-β2
																				15.6357
				Parameters	Value	SE	Read-outs	nA	Calculations	Percentage %	Fraction									12.0917
DATE	2018-10-19	Leak (pA)					Baseline		Non-desensitising current (%)	0										10.7947
SUBTYPE	alpha3ECD/alpha1TMD b2	Seal (Mohm)		y0 (non-desensitising current = residual current after full desensitisation time)	-0.14931	0.000101142	Max. current (peak)	-0.780481	A1 relative fraction	0.0683403	6.83403									11.3988
OCT	12	Cf (pF)		A1	-0.04225	0.0018	Current window, Ix	-0.780481	A2 relative fraction	0.93166	93.166									6.68862
CONC	30 mM	Cs (pF)		tau1 (s)	0.01277	0.000778327	Fit window (x)		A3 relative fraction	0	0									6.15514
APPL. TIME	28	Rs (Mohm)		A2	-0.57598	8.72399e-05	Current at 28 s	-0.194064	Sum	-0.61823	100									9.73406
				tau2 (s)	11.2981	0.00548	Rise time		Total desensitisation											7.71045
MODEL	ExpDec2			A3			90% y	-0.702433												62.9486
ExpDec3 does not fit				tau3 (s)			10% y	-0.0780481	Tau, average	10.5268										7.91323
				RSS	51.8221		90% x	-0.05295	Residual current %	24.8647										12.8937
				Adj. R-sqr	0.9934		10% x	-0.08865	Rise time ms	35.7
				Parameters	Value	SE	Read-outs	nA	Calculations	Percentage %	Fraction
DATE	2018-10-19	Leak (pA)					Baseline		Non-desensitising current (%)	0
SUBTYPE	alpha3ECD/alpha1TMD b2	Seal (Mohm)		y0 (non-desensitising current = residual current after full desensitisation time)	0.0257	0.00303	Max. current (peak)	-0.194686	A1 relative fraction	0.0786744	7.86744
OCT	14	Cf (pF)		A1	-0.01752	0.0022	Current window, Ix	-0.194686	A2 relative fraction	0.165836	16.5836
CONC	30 mM	Cs (pF)		tau1 (s)	0.00391	0.000705513	Fit window (x)		A3 relative fraction	0.75549	75.549
APPL. TIME	28	Rs (Mohm)		A2	-0.03693	0.000586348	Current at 28 s	-0.0586874	Sum	-0.22269	100
				tau2 (s)	3.36963	0.05477	Rise time		Total desensitisation
MODEL	ExpDec2			A3	-0.16824	0.00243	90% y	-0.175217
F	Numer.DF	Denom.DF	Prob > F	tau3 (s)	37.804	1.16101	10% y	-0.0194686	Tau, average	29.1197
9605.33	2	358971	0	RSS	23.4932		90% x		Residual current %	30.1446
				Adj. R-sqr	0.93782		10% x	-0.23895	Rise time ms	ND current to noise ratio to bad to calculate
				Parameters	Value	SE	Read-outs	nA	Calculations	Percentage %	Fraction
DATE	2018-10-19	Leak (pA)					Baseline		Non-desensitising current (%)	0
SUBTYPE	alpha3ECD/alpha1TMD b2	Seal (Mohm)		y0 (non-desensitising current = residual current after full desensitisation time)	-0.10384	9.61458e-05	Max. current (peak)	-0.538068	A1 relative fraction	0.114271	11.4271
OCT	20	Cf (pF)		A1	-0.0491	0.00104	Current window, Ix	-0.538068	A2 relative fraction	0.885729	88.5729
CONC	30 mM	Cs (pF)		tau1 (s)	0.03668	0.00112	Fit window (x)		A3 relative fraction	0	0
APPL. TIME	28	Rs (Mohm)		A2	-0.38058	8.26092e-05	Current at 28 s	-0.135374	Sum	-0.42968	100
				tau2 (s)	11.8157	0.00831	Rise time		Total desensitisation
MODEL	ExpDec2			A3			90% y	-0.484261
F	Numer.DF	Denom.DF	Prob > F	tau3 (s)			10% y	-0.0538068	Tau, average	10.4697
0.000218728	2	387927	0.99978	RSS	51.1993		90% x	-0.013875	Residual current %	25.1593
				Adj. R-sqr	0.98592		10% x	-0.0345	Rise time ms	20.625
							Baseline corrected
				Parameters	Value	SE	Read-outs	nA	Calculations	Percentage %	Fraction
DATE	2018-11-14	Leak (pA)	150				Baseline	0	Non-desensitising current (%)	0
SUBTYPE	alpha3ECD/alpha1TMD b2	Seal (Mohm)	155	y0 (non-desensitising current = residual current after full desensitisation time)	-0.36302	0.01083	Max. current (peak)	-1.60049	A1 relative fraction	0.157613	15.7613
OCT	7	Cf (pF)	12.2	A1	-0.19059	0.000581294	Current window, Ix	-1.60049	A2 relative fraction	0.41261	41.261
CONC	30 mM	Cs (pF)	12.6	tau1 (s)	0.95862	0.00328	Fit window (x)		A3 relative fraction	0.429778	42.9778
APPL. TIME	28	Rs (Mohm)	15.4	A2	-0.49894	0.02262	Current at 28 sec	-0.5761	Sum	-1.20923	100
				tau2 (s)	8.08999	0.17272	Rise time		Total desensitisation
MODEL	ExpDec3			A3	-0.5197	0.01249	90% y	-1.44044
F	Numer.DF	Denom.DF	Prob > F	tau3 (s)	28.2626	1.994	10% y	-0.160049	Tau, average	15.6357
7221.65	2	425031	0	RSS	24.5944		90% x	-0.038675	Residual current %	35.9953
				Adj. R-sqr	0.99895		10% x	-0.06396	Rise time ms	25.285
							Baseline corrected
				Parameters	Value	SE	Read-outs	nA	Calculations	Percentage %	Fraction
DATE	2018-11-14	Leak (pA)	250				Baseline	0	Non-desensitising current (%)	0
SUBTYPE	alpha3ECD/alpha1TMD b2	Seal (Mohm)	130	y0 (non-desensitising current = residual current after full desensitisation time)	-0.31397	0.000358907	Max. current (peak)	-0.758908	A1 relative fraction	0.0571943	5.71943
OCT	10	Cf (pF)	13.3	A1	-0.02509	0.000241497	Current window, Ix	-0.758908	A2 relative fraction	0.159843	15.9843
CONC	30 mM	Cs (pF)	15.8	tau1 (s)	0.23917	0.00461	Fit window (x)		A3 relative fraction	0.782963	78.2963
APPL. TIME	28	Rs (Mohm)	29.8	A2	-0.07012	0.000762325	Current at 28 sec	-0.3693	Sum	-0.43868	100
				tau2 (s)	3.11092	0.0348	Rise time		Total desensitisation
MODEL	ExpDec3			A3	-0.34347	0.000545904	90% y	-0.683017
F	Numer.DF	Denom.DF	Prob > F	tau3 (s)	14.7909	0.06021	10% y	-0.0758908	Tau, average	12.0917
4543.34	2	415372	0	RSS	17.2541		90% x	-0.16328	Residual current %	48.662
				Adj. R-sqr	0.99537		10% x	-0.28223	Rise time ms	118.95
				Parameters	Value	SE	Read-outs	nA	Calculations	Percentage %	Fraction
DATE	2018-11-14	Leak (pA)	650				Baseline	0	Non-desensitising current (%)	0
SUBTYPE	alpha3ECD/alpha1TMD b2	Seal (Mohm)	?	y0 (non-desensitising current = residual current after full desensitisation time)	-0.51545	0.000291674	Max. current (peak)	-2.0353	A1 relative fraction	0.0824704	8.24704
OCT	Oct 11	Cf (pF)	13.17	A1	-0.12583	0.000305783	Current window, Ix	-2.0353	A2 relative fraction	0.254653	25.4653
CONC	30 mM	Cs (pF)	40.9	tau1 (s)	0.20425	0.000993103	Fit window (x)		A3 relative fraction	0.662876	66.2876
APPL. TIME	28	Rs (Mohm)	15.9	A2	-0.38854	0.000365982	Current at 28 sec	-0.6809	Sum	-1.52576	100
				tau2 (s)	2.37917	0.00381	Rise time		Total desensitisation
MODEL	ExpDec3			A3	-1.01139	0.000226113	90% y	-1.83177
F	Numer.DF	Denom.DF	Prob > F	tau3 (s)	15.3452	0.01477	10% y	-0.20353	Tau, average	10.7947
74735	2	426752	0	RSS	24.3865		90% x	-0.055705	Residual current %	33.4545
				Adj. R-sqr	0.99937		10% x	-0.082355	Rise time ms	26.65
				Parameters	Value	SE	Read-outs	nA	Calculations	Percentage %	Fraction
DATE	43418	Leak (pA)					Baseline	0	Non-desensitising current (%)	0
SUBTYPE	alpha3ECD/alpha1TMD b2	Seal (Mohm)		y0 (non-desensitising current = residual current after full desensitisation time)	-0.44187	0.00129	Max. current (peak)	-2.26329	A1 relative fraction	0.0841138	8.41138
OCT	12	Cf (pF)		A1	-0.1533	0.000318401	Current window, Ix	-2.26329	A2 relative fraction	0.370353	37.0353
CONC	30 mM	Cs (pF)		tau1 (s)	0.27412	0.00113	Fit window (x)		A3 relative fraction	0.545533	54.5533
APPL. TIME	28	Rs (Mohm)		A2	-0.67498	0.00372	Current at 28 sec	-0.6375	Sum	-1.82253	100
				tau2 (s)	4.77904	0.01587	Rise time		Total desensitisation
MODEL	ExpDec3			A3	-0.99425	0.00263	90% y	-2.03696
F	Numer.DF	Denom.DF	Prob > F	tau3 (s)	17.6082	0.09373	10% y	-0.226329	Tau, average	11.3988
87967.8	2	426117	0	RSS	37.8346		90% x	-0.029445	Residual current %	28.167
				Adj. R-sqr	0.99939		10% x	-0.052325	Rise time ms	22.88
2018-11-15
				Parameters	Value	SE	Read-outs	nA	Calculations	Percentage %	Fraction
DATE	2018-11-15	Leak (pA)					Baseline		Non-desensitising current (%)	0
SUBTYPE	alpha3ECD/alpha1TMD b2	Seal (Mohm)		y0 (non-desensitising current = residual current after full desensitisation time)	-0.29338	8.16742e-05	Max. current (peak)	-2.21756	A1 relative fraction	0.181374	18.1374
OCT	17	Cf (pF)		A1	-0.34495	0.000710922	Current window, Ix	-2.21756	A2 relative fraction	0.818626	81.8626
CONC	30 mM	Cs (pF)		tau1 (s)	1.99927	0.00388	Fit window (x)		A3 relative fraction	0	0
APPL. TIME	28	Rs (Mohm)		A2	-1.55692	0.000691047	Current at 28 sec	-0.330422	Sum	-1.90187	100
				tau2 (s)	7.72759	0.00333	Rise time		Total desensitisation
MODEL	ExpDec2			A3			90% y	-1.99581
F	Numer.DF	Denom.DF	Prob > F	tau3 (s)			10% y	-0.221756	Tau, average	6.68862
9.01494e-05	2	426431	0.99991	RSS	38.5562		90% x	-0.044395	Residual current %	14.9002
				Adj. R-sqr	0.99956		10% x	-0.05837	Rise time ms	13.975
				Parameters	Value	SE	Read-outs	nA	Calculations	Percentage %	Fraction
DATE	2018-11-15	Leak (pA)					Baseline		Non-desensitising current (%)	0
SUBTYPE	alpha3ECD/alpha1TMD b2	Seal (Mohm)		y0 (non-desensitising current = residual current after full desensitisation time)	-0.26291	8.41223e-05	Max. current (peak)	-2.0063	A1 relative fraction	0.14392	14.392
OCT	19	Cf (pF)		A1	-0.25104	0.000546916	Current window, Ix	-2.0063	A2 relative fraction	0.156017	15.6017
CONC	30 mM	Cs (pF)		tau1 (s)	0.2612	0.00091805	Fit window (x)		A3 relative fraction	0.700063	70.0063
APPL. TIME	28	Rs (Mohm)		A2	-0.27214	0.000432401	Current at 28 sec	-0.315667	Sum	-1.7443	100
				tau2 (s)	1.58378	0.00532	Rise time		Total desensitisation
MODEL	ExpDec3			A3	-1.22112	0.000429923	90% y	-1.80567
F	Numer.DF	Denom.DF	Prob > F	tau3 (s)	8.3856	0.00374	10% y	-0.20063	Tau, average	6.15514
66287.3	2	416247	0	Reduced Chi-sqr	29.3074		90% x	-0.028665	Residual current %	15.7338
				Adj. R-sqr	0.99945		10% x	-0.04654	Rise time ms	17.875
				Parameters	Value	SE	Read-outs	nA	Calculations	Percentage %	Fraction
DATE	2018-11-15	Leak (pA)					Baseline		Non-desensitising current (%)	0
SUBTYPE	alpha3ECD/alpha1TMD b2	Seal (Mohm)		y0 (non-desensitising current = residual current after full desensitisation time)	-0.25633	0.000878541	Max. current (peak)	-1.30166	A1 relative fraction	0.183305	18.3305
OCT	20	Cf (pF)		A1	-0.18916	0.000705329	Current window, Ix	-1.30166	A2 relative fraction	0.330542	33.0542
CONC	30 mM	Cs (pF)		tau1 (s)	0.55727	0.00268	Fit window (x)		A3 relative fraction	0.486152	48.6152
APPL. TIME	28	Rs (Mohm)		A2	-0.3411	0.000992929	Current at 28 sec	-0.36308	Sum	-1.03194	100
				tau2 (s)	3.16408	0.01643	Rise time		Total desensitisation
MODEL	ExpDec3			A3	-0.50168	0.000690182	90% y	-1.17149
F	Numer.DF	Denom.DF	Prob > F	tau3 (s)	17.6612	0.10297	10% y	-0.130166	Tau, average	9.73406
36470.1	2	425260	0	RSS	42.1478		90% x	-0.058305	Residual current %	27.8936
				Adj. R-sqr	0.99719		10% x	-0.144885	Rise time ms	86.58
				Parameters	Value	SE	Read-outs	nA	Calculations	Percentage %	Fraction
DATE	2018-11-15	Leak (pA)					Baseline		Non-desensitising current (%)	0
SUBTYPE	alpha3ECD/alpha1TMD b2	Seal (Mohm)		y0 (non-desensitising current = residual current after full desensitisation time)	-0.43615	0.000793372	Max. current (peak)	-3.32761	A1 relative fraction	0.132862	13.2862
OCT	21	Cf (pF)		A1	-0.38312	0.000516708	Current window, Ix	-3.32761	A2 relative fraction	0.368346	36.8346
CONC	30 mM	Cs (pF)		tau1 (s)	0.28686	0.000777349	Fit window (x)		A3 relative fraction	0.498791	49.8791
APPL. TIME	28	Rs (Mohm)		A2	-1.06216	0.00577	Current at 28 sec	-0.594216	Sum	-2.88359	100
				tau2 (s)	4.08823	0.01316	Rise time		Total desensitisation
MODEL	ExpDec3			A3	-1.43831	0.0053	90% y	-2.99485
F	Numer.DF	Denom.DF	Prob > F	tau3 (s)	12.3628	0.04513	10% y	-0.332761	Tau, average	7.71045
124830	2	426630	0	RSS	92.7365		90% x	-0.034255	Residual current %	17.8571
				Adj. R-sqr	0.9994		10% x	-0.05252	Rise time ms	18.265
				Parameters	Value	SE	Read-outs	nA	Calculations	Percentage %	Fraction
DATE	2018-11-15	Leak (pA)					Baseline		Non-desensitising current (%)	0
SUBTYPE	alpha3ECD/alpha1TMD b2	Seal (Mohm)		y0 (non-desensitising current = residual current after full desensitisation time)	1.62348	0.06123	Max. current (peak)	-3.9736	A1 relative fraction	0.0148746	1.48746
OCT	23	Cf (pF)		A1	-0.08335	0.00062531	Current window, Ix	-3.9736	A2 relative fraction	0.34476	34.476
CONC	30 mM	Cs (pF)		tau1 (s)	0.14123	0.00182	Fit window (x)		A3 relative fraction	0.640365	64.0365
APPL. TIME	28	Rs (Mohm)		A2	-1.93187	0.00249	Current at 28 sec	-1.08082	Sum	-5.60352	100
				tau2 (s)	5.23281	0.00546	Rise time		Total desensitisation
MODEL	ExpDec3			A3	-3.5883	0.05865	90% y	-3.57624
F	Numer.DF	Denom.DF	Prob > F	tau3 (s)	95.4805	2.11168	10% y	-0.39736	Tau, average	62.9486
12701	2	426258	0	RSS	89.2349		90% x	-0.050765	Residual current %	27.2
				Adj. R-sqr	0.99958		10% x	-0.070265	Rise time ms	19.5
				Parameters	Value	SE	Read-outs	nA	Calculations	Percentage %	Fraction
DATE	2018-11-15	Leak (pA)					Baseline		Non-desensitising current (%)	0
SUBTYPE	alpha3ECD/alpha1TMD b2	Seal (Mohm)		y0 (non-desensitising current = residual current after full desensitisation time)	-0.44725	0.000147383	Max. current (peak)	-1.9071	A1 relative fraction	0.245503	24.5503
OCT	30	Cf (pF)		A1	-0.35652	0.000934024	Current window, Ix	-1.9071	A2 relative fraction	0.754497	75.4497
CONC	30 mM	Cs (pF)		tau1 (s)	2.57004	0.00539	Fit window (x)		A3 relative fraction	0	0
APPL. TIME	28	Rs (Mohm)		A2	-1.09568	0.000849889	Current at 28 sec	-0.506877	Sum	-1.4522	100
				tau2 (s)	9.65184	0.00853	Rise time		Total desensitisation
MODEL	ExpDec2			A3			90% y	-1.71639
OBS F-test vælger expdec3, men denne har vanvittige A3 og t3.				tau3 (s)			10% y	-0.19071	Tau, average	7.91323
ExpDec2 fitter rigtig godt				Reduced Chi-sqr	35.1821		90% x	-0.066885	Residual current %	26.5783
				Adj. R-sqr	0.99929		10% x	-0.10023	Rise time ms	33.345
				Parameters	Value	SE	Read-outs	nA	Calculations	Percentage %	Fraction
DATE	2018-11-15	Leak (pA)					Baseline		Non-desensitising current (%)	0
SUBTYPE	alpha3ECD/alpha1TMD b2	Seal (Mohm)		y0 (non-desensitising current = residual current after full desensitisation time)	-0.49479	0.000826911	Max. current (peak)	-2.58367	A1 relative fraction	0.0416707	4.16707
OCT	32	Cf (pF)		A1	-0.08717	0.000390972	Current window, Ix	-2.58367	A2 relative fraction	0.158623	15.8623
CONC	30 mM	Cs (pF)		tau1 (s)	0.18644	0.00157	Fit window (x)		A3 relative fraction	0.799706	79.9706
APPL. TIME	28	Rs (Mohm)		A2	-0.33182	0.00297	Current at 28 sec	-0.769205	Sum	-2.09188	100
				tau2 (s)	4.24265	0.02378	Rise time		Total desensitisation
MODEL	ExpDec3			A3	-1.67289	0.00231	90% y	-2.3253
F	Numer.DF	Denom.DF	Prob > F	tau3 (s)	15.2718	0.03476	10% y	-0.258367	Tau, average	12.8937
24198.1	2	425772	0	RSS	43.8559		90% x	-0.080275	Residual current %	29.7718
				Adj. R-sqr	0.99953		10% x	-0.109135	Rise time ms	28.86

## Sheet: Expression of gamma
Expression of the gamma-subunit, see subtype for each recording.
Modulation of GABAelicited currents (EC50) by diazepam (1uM)
	Alpha1Beta2Gamma2S
	Cells1	Cell2	Cell3
Day1	241.88	253.963	1113.38
Day2	117.5	59.9099	7.79762
Day3	94.7115	166.929	150.249
	Alpha3Beta2Gamma
	Cell1	Cell2	Cell3	Cell4	Cell5	Cell6	Cell7
Day1	124.138	418.546	211.2
Day2	ND	ND	ND
Day3	64.2857	78.4387	54.9788	15.4028	29.3077	29.3077	82.4299
